# Supplementary material for: Unveiling the genetic architecture of barley embryo: QTL mapping, candidate genes identification and its relationship with kernel size and early vigour
Source: Theor Appl Genet. 2025 Jan 23;138(1):32. doi: 10.1007/s00122-025-04817-y (PMC11754356; doi:10.1007/s00122-025-04817-y)
Supplement: Supplementary file 1 — Supplementary file1 (XLSX 30 kb) [file 122_2025_4817_MOESM1_ESM.xlsx]

## Sheet: Table S3
Table S3 List of candidate genes obtained from rice and their orthologous barley genes
Rice	Barley	Description
Os01g0104500	HORVU.MOREX.r3.3HG0231360	NAC domain-containing protein 100 [UniProtKB/Swiss-Prot:Q9FLJ2]
Os01g0105900	HORVU.MOREX.r3.4HG0338460	Uncharacterized sugar kinase slr0537 [UniProtKB/Swiss-Prot:Q55480]
Os01g0116600	HORVU.MOREX.r3.2HG0194480	HBS1-like protein [UniProtKB/Swiss-Prot:Q9Y450]
Os01g0169400		NA
Os01g0169800	HORVU.MOREX.r3.3HG0233880	Tryptophan aminotransferase-related protein 2 [UniProtKB/Swiss-Prot:Q5VQG8]
Os01g0187600	HORVU.MOREX.r3.3HG0236930	Cytokinin dehydrogenase 1 [UniProtKB/Swiss-Prot:Q9T0N8]
Os01g0190500	HORVU.MOREX.r3.3HG0236710	Protein IQ-DOMAIN 31 [UniProtKB/Swiss-Prot:Q8L4D8]
Os01g0194300	HORVU.MOREX.r3.3HG0236240	BTB/POZ domain and ankyrin repeat-containing protein NPR1 [UniProtKB/Swiss-Prot:Q9FDY4]
Os01g0197100		NA
Os01g0197700	HORVU.MOREX.r3.3HG0244590	Cytokinin dehydrogenase 2 [UniProtKB/Swiss-Prot:Q4ADV8]
Os01g0203000	HORVU.MOREX.r3.3HG0243560	Protein BZR1 homolog 2 [UniProtKB/Swiss-Prot:Q0JPT4]
Os01g0218032	HORVU.MOREX.r3.5HG0469860	Protein ROS1A [UniProtKB/Swiss-Prot:C7IW64]
Os01g0218800	HORVU.MOREX.r3.3HG0244900	Histone-lysine N-methyltransferase ATX4 [UniProtKB/Swiss-Prot:Q9SUE7]
Os01g0226700	HORVU.MOREX.r3.3HG0248370	Transcription repressor OFP7 [UniProtKB/Swiss-Prot:Q9ZU65]
Os01g0229300	HORVU.MOREX.r3.3HG0248910	NA
Os01g0241400	HORVU.MOREX.r3.2HG0120710	Monothiol glutaredoxin-S3 [UniProtKB/Swiss-Prot:Q0JP62]
Os01g0254000	HORVU.MOREX.r3.3HG0253190	GTP-binding protein SAR1A [UniProtKB/Swiss-Prot:O04834]
Os01g0264000	HORVU.MOREX.r3.3HG0255050	Cyclic dof factor 2 [UniProtKB/Swiss-Prot:Q93ZL5]
Os01g0273800	HORVU.MOREX.r3.5HG0481610	Probable indole-3-pyruvate monooxygenase YUCCA11 [UniProtKB/Swiss-Prot:Q9LPL3]
Os01g0276700	HORVU.MOREX.r3.3HG0257220	Pyruvate kinase, cytosolic isozyme [UniProtKB/Swiss-Prot:Q42954]
Os01g0279100	HORVU.MOREX.r3.3HG0257850	Magnesium-protoporphyrin IX monomethyl ester [oxidative] cyclase, chloroplastic [UniProtKB/Swiss-Prot:Q5EFU4]
Os01g0285300		NA
Os01g0286100		NA
Os01g0286600	HORVU.MOREX.r3.5HG0429630	Protoporphyrinogen oxidase, chloroplastic [UniProtKB/Swiss-Prot:Q9AR38]
Os01g0338000	HORVU.MOREX.r3.3HG0262630	GTP-binding protein SAR1A [UniProtKB/Swiss-Prot:O04834]
Os01g0346900		NA
Os01g0360200	HORVU.MOREX.r3.4HG0414140	Respiratory burst oxidase homolog protein B [UniProtKB/Swiss-Prot:Q5ZAJ0]
Os01g0393100	HORVU.MOREX.r3.3HG0231360	NAC domain-containing protein 100 [UniProtKB/Swiss-Prot:Q9FLJ2]
Os01g0511600	HORVU.MOREX.r3.1HG0053670	Plastidal glycolate/glycerate translocator 1, chloroplastic [UniProtKB/Swiss-Prot:Q9FVQ4]
Os01g0517800	HORVU.MOREX.r3.3HG0322980	NA
Os01g0566100	HORVU.MOREX.r3.1HG0095050	ELF3-like protein 2 [UniProtKB/Swiss-Prot:Q657D6]
Os01g0614900	HORVU.MOREX.r3.3HG0271550	Ubiquitin-like modifier-activating enzyme atg7 [UniProtKB/Swiss-Prot:Q94CD5]
Os01g0616100	HORVU.MOREX.r3.3HG0271640	SCY1-like protein 2 [UniProtKB/Swiss-Prot:Q8CFE4]
Os01g0616900	HORVU.MOREX.r3.3HG0271870	CTP synthase [UniProtKB/Swiss-Prot:Q54V77]
Os01g0619100		NA
Os01g0619900		NA
Os01g0625900	HORVU.MOREX.r3.3HG0273610	Transcription repressor OFP7 [UniProtKB/Swiss-Prot:Q9ZU65]
Os01g0633100		NA
Os01g0643600	HORVU.MOREX.r3.3HG0275220	Homeobox-leucine zipper protein HOX3 [UniProtKB/Swiss-Prot:Q0JKX1]
Os01g0659200	HORVU.MOREX.r3.3HG0276950	V-type proton ATPase subunit E [UniProtKB/Swiss-Prot:Q9SWE7]
Os01g0659900	HORVU.MOREX.r3.3HG0277120	F-box/kelch-repeat protein At3g61590 [UniProtKB/Swiss-Prot:Q9M310]
Os01g0667900	HORVU.MOREX.r3.3HG0278670	Monothiol glutaredoxin-S5 [UniProtKB/Swiss-Prot:Q5QLR2]
Os01g0675800	HORVU.MOREX.r3.3HG0279760	NAC domain-containing protein 68 [UniProtKB/Swiss-Prot:Q52QH4]
Os01g0680200	HORVU.MOREX.r3.3HG0280250	Probable purine permease 4 [UniProtKB/Swiss-Prot:Q9SY29]
Os01g0685400	HORVU.MOREX.r3.3HG0280840	Transcription factor MYB87 [UniProtKB/Swiss-Prot:F4JSU0]
Os01g0693400	HORVU.MOREX.r3.3HG0281730	AP2/ERF and B3 domain-containing protein Os01g0693400 [UniProtKB/Swiss-Prot:Q8RZX9]
Os01g0699400	HORVU.MOREX.r3.3HG0282880	Mitogen-activated protein kinase kinase kinase 17 [UniProtKB/Swiss-Prot:O80888]
Os01g0699500		NA
Os01g0699600	HORVU.MOREX.r3.3HG0282920	Mitogen-activated protein kinase kinase kinase 17 [UniProtKB/Swiss-Prot:O80888]
Os01g0718300	HORVU.MOREX.r3.3HG0285210	Brassinosteroid LRR receptor kinase BRI1 [UniProtKB/Swiss-Prot:Q942F3]
Os01g0732300		NA
Os01g0737900	HORVU.MOREX.r3.3HG0287400	Pentatricopeptide repeat-containing protein At2g25580 [UniProtKB/Swiss-Prot:Q680H3]
Os01g0745700	HORVU.MOREX.r3.3HG0288270	GATA transcription factor 12 [UniProtKB/Swiss-Prot:P69781]
Os01g0775100	HORVU.MOREX.r3.3HG0292790	NA
Os01g0775400	HORVU.MOREX.r3.3HG0292960	Cytokinin dehydrogenase 5 [UniProtKB/Swiss-Prot:Q5ZAY9]
Os01g0808900	HORVU.MOREX.r3.3HG0295760	Sigma factor binding protein 1, chloroplastic [UniProtKB/Swiss-Prot:Q9LDH1]
Os01g0813100	HORVU.MOREX.r3.3HG0296180	ABSCISIC ACID-INSENSITIVE 5-like protein 2 [UniProtKB/Swiss-Prot:Q9LES3]
Os01g0826400	HORVU.MOREX.r3.3HG0304380	WRKY transcription factor WRKY24 [UniProtKB/Swiss-Prot:Q6B6R4]
Os01g0846300	HORVU.MOREX.r3.3HG0302180	Probable protein phosphatase 2C 9 [UniProtKB/Swiss-Prot:Q5N9N2]
Os01g0852400		NA
Os01g0871700	HORVU.MOREX.r3.3HG0299020	Protein NRT1/ PTR FAMILY 5.10 [UniProtKB/Swiss-Prot:Q0WP01]
Os01g0871766	HORVU.MOREX.r3.3HG0299020	Protein NRT1/ PTR FAMILY 5.10 [UniProtKB/Swiss-Prot:Q0WP01]
Os01g0874900	HORVU.MOREX.r3.3HG0298480	Serine hydroxymethyltransferase 7 [UniProtKB/Swiss-Prot:Q84WV0]
Os01g0897600	HORVU.MOREX.r3.3HG0305780	Beta-glucosidase 4 [UniProtKB/Swiss-Prot:Q5N863]
Os01g0901200	HORVU.MOREX.r3.3HG0305240	DNA repair protein recA homolog 3, mitochondrial [UniProtKB/Swiss-Prot:Q9ZUP2]
Os01g0927600	HORVU.MOREX.r3.3HG0312310	Auxin response factor 4 [UniProtKB/Swiss-Prot:Q5JK20]
Os01g0928100	HORVU.MOREX.r3.3HG0312360	Coiled-coil domain-containing protein SCD2 [UniProtKB/Swiss-Prot:Q8RWD5]
Os01g0940000	HORVU.MOREX.r3.3HG0318720	Cytokinin dehydrogenase 4 [UniProtKB/Swiss-Prot:Q5JLP4]
Os01g0940100	HORVU.MOREX.r3.3HG0318700	Hexokinase-3 [UniProtKB/Swiss-Prot:Q2KNB4]
Os01g0972900	HORVU.MOREX.r3.3HG0328740	Protein FIZZY-RELATED 3 [UniProtKB/Swiss-Prot:Q8LPL5]
Os01g0974200		NA
Os02g0104200	HORVU.MOREX.r3.6HG0540780	NA
Os02g0106100	HORVU.MOREX.r3.7HG0635200	Sucrose:sucrose 1-fructosyltransferase [UniProtKB/Swiss-Prot:Q9FSV7]
Os02g0111600	HORVU.MOREX.r3.6HG0543140	Wall-associated receptor kinase 5 [UniProtKB/Swiss-Prot:Q9LMN7]
Os02g0125700	HORVU.MOREX.r3.6HG0551740	Light-harvesting complex-like protein 3 isotype 1, chloroplastic [UniProtKB/Swiss-Prot:Q9SYX1]
Os02g0134200		NA
Os02g0137800	HORVU.MOREX.r3.6HG0556710	Guanine nucleotide-binding protein subunit gamma 2 [UniProtKB/Swiss-Prot:Q6YXX9]
Os02g0152900	HORVU.MOREX.r3.6HG0560910	Protein YELLOW LEAF 1, choloroplastic [UniProtKB/Swiss-Prot:Q0E3V2]
Os02g0154200	HORVU.MOREX.r3.6HG0555530	Tyrosine-sulfated glycopeptide receptor 1 [UniProtKB/Swiss-Prot:Q9C7S5]
Os02g0164900	HORVU.MOREX.r3.6HG0566320	Auxin response factor 6 [UniProtKB/Swiss-Prot:Q6H6V4]
Os02g0170300	HORVU.MOREX.r3.6HG0571720	MADS-box transcription factor 29 [UniProtKB/Swiss-Prot:Q6H711]
Os02g0174000	HORVU.MOREX.r3.6HG0570890	Myb family transcription factor IPN2 [UniProtKB/Swiss-Prot:E5L8F7]
Os02g0174100		NA
Os02g0202400	HORVU.MOREX.r3.6HG0578050	Adenine nucleotide transporter BT1, chloroplastic/amyloplastic/mitochondrial [UniProtKB/Swiss-Prot:P29518]
Os02g0214500		NA
Os02g0220100	HORVU.MOREX.r3.6HG0579910	Cytokinin dehydrogenase 7 [UniProtKB/Swiss-Prot:Q6YW50]
Os02g0233200	HORVU.MOREX.r3.6HG0620450	Protein BZR1 homolog 3 [UniProtKB/Swiss-Prot:Q5Z9E5]
Os02g0234200	HORVU.MOREX.r3.6HG0585150	NA
Os02g0236200		NA
Os02g0244100	HORVU.MOREX.r3.6HG0583520	E3 ubiquitin-protein ligase GW2 [UniProtKB/Swiss-Prot:B9F4Q9]
Os02g0244300	HORVU.MOREX.r3.6HG0583100	Ubiquitin carboxyl-terminal hydrolase 15 [UniProtKB/Swiss-Prot:Q9FPS9]
Os02g0260200		NA
Os02g0450000		NA
Os02g0512400		NA
Os02g0513100	HORVU.MOREX.r3.7HG0658900	Bidirectional sugar transporter SWEET15 [UniProtKB/Swiss-Prot:Q6K602]
Os02g0517531		NA
Os02g0523800	HORVU.MOREX.r3.7HG0728860	Inositol polyphosphate multikinase IPK2 [UniProtKB/Swiss-Prot:Q6H545]
Os02g0528200	HORVU.MOREX.r3.2HG0170370	1,4-alpha-glucan-branching enzyme 2, chloroplastic/amyloplastic [UniProtKB/Swiss-Prot:Q08047]
Os02g0548700	HORVU.MOREX.r3.6HG0603650	U-box domain-containing protein 25 [UniProtKB/Swiss-Prot:Q9LT79]
Os02g0554000	HORVU.MOREX.r3.2HG0096180	Histone-lysine N-methyltransferase ASHH2 [UniProtKB/Swiss-Prot:Q2LAE1]
Os02g0580000		NA
Os02g0610400		NA
Os02g0614100	HORVU.MOREX.r3.6HG0594280	UDP-N-acetylglucosamine transporter UGNT1 [UniProtKB/Swiss-Prot:A8MRY9]
Os02g0618200	HORVU.MOREX.r3.6HG0595250	Two-component response regulator-like PRR1 [UniProtKB/Swiss-Prot:Q689G9]
Os02g0644000	HORVU.MOREX.r3.6HG0599070	Vacuolar-processing enzyme beta-isozyme 1 [UniProtKB/Swiss-Prot:Q84LM2]
Os02g0655200	HORVU.MOREX.r3.6HG0600200	Ethylene-responsive transcription factor 5 [UniProtKB/Swiss-Prot:O80341]
Os02g0662200	HORVU.MOREX.r3.6HG0601690	NA
Os02g0683500	HORVU.MOREX.r3.6HG0604470	B3 domain-containing protein Os02g0683500 [UniProtKB/Swiss-Prot:Q6EU30]
Os02g0701300		NA
Os02g0705500	HORVU.MOREX.r3.6HG0607570	Transcription factor bHLH63 [UniProtKB/Swiss-Prot:Q8GY61]
Os02g0707200	HORVU.MOREX.r3.6HG0607840	Dof zinc finger protein DOF5.6 [UniProtKB/Swiss-Prot:Q9FM03]
Os02g0725900	HORVU.MOREX.r3.6HG0611140	Nuclear transcription factor Y subunit B-1 [UniProtKB/Swiss-Prot:Q6Z348]
Os02g0735200		NA
Os02g0747900		NA
Os02g0756100	HORVU.MOREX.r3.6HG0617050	EPIDERMAL PATTERNING FACTOR-like protein 1 [UniProtKB/Swiss-Prot:Q9LFT5]
Os02g0762400	HORVU.MOREX.r3.6HG0617830	Cyclin-dependent kinase inhibitor 1 [UniProtKB/Swiss-Prot:Q6Z6G5]
Os02g0763000	HORVU.MOREX.r3.6HG0617750	Cell number regulator 1 [UniProtKB/Swiss-Prot:B6TZ45]
Os02g0776900	HORVU.MOREX.r3.6HG0620090	Growth-regulating factor 1 [UniProtKB/Swiss-Prot:Q6AWY8]
Os02g0787300	HORVU.MOREX.r3.6HG0622200	Mitogen-activated protein kinase kinase 4 [UniProtKB/Swiss-Prot:O80397]
Os02g0797700	HORVU.MOREX.r3.6HG0624650	Transmembrane 9 superfamily member 11 [UniProtKB/Swiss-Prot:Q9FYQ8]
Os02g0809800	HORVU.MOREX.r3.6HG0627980	Phosphate transporter PHO1-2 [UniProtKB/Swiss-Prot:Q6K991]
Os02g0811000	HORVU.MOREX.r3.6HG0627710	Protein G1-like6 [UniProtKB/Swiss-Prot:Q6K5X1]
Os02g0816800	HORVU.MOREX.r3.6HG0629350	NADH dehydrogenase [ubiquinone] 1 alpha subcomplex subunit 9, mitochondrial [UniProtKB/Swiss-Prot:Q9SK66]
Os02g0817600	HORVU.MOREX.r3.6HG0629810	Auxin-responsive protein IAA10 [UniProtKB/Swiss-Prot:A2XB18]
Os02g0822100	HORVU.MOREX.r3.6HG0631090	Silicon efflux transporter LSI2 [UniProtKB/Swiss-Prot:Q10SY9]
Os02g0829000		NA
Os02g0831500	HORVU.MOREX.r3.6HG0633810	Sucrose synthase 7 [UniProtKB/Swiss-Prot:Q7XNX6]
Os03g0123300	HORVU.MOREX.r3.4HG0412380	Protein FIZZY-RELATED 2 [UniProtKB/Swiss-Prot:Q8L3Z8]
Os03g0123500	HORVU.MOREX.r3.4HG0412370	Homeobox protein knotted-1-like 3 [UniProtKB/Swiss-Prot:Q94LW3]
Os03g0128700	HORVU.MOREX.r3.4HG0410700	Calcium-dependent protein kinase 7 [UniProtKB/Swiss-Prot:P53684]
Os03g0132800	HORVU.MOREX.r3.4HG0409600	Serine/threonine-protein kinase BSK1-2 [UniProtKB/Swiss-Prot:Q336V9]
Os03g0133000	HORVU.MOREX.r3.4HG0409520	NAC domain-containing protein 22 [UniProtKB/Swiss-Prot:Q10S65]
Os03g0140400		NA
Os03g0141200	HORVU.MOREX.r3.4HG0412150	Beta-amylase 2, chloroplastic [UniProtKB/Swiss-Prot:Q10RZ1]
Os03g0157300	HORVU.MOREX.r3.4HG0401250	Cell number regulator 13 [UniProtKB/Swiss-Prot:B6SJQ0]
Os03g0168400	HORVU.MOREX.r3.4HG0403180	Pentatricopeptide repeat-containing protein At5g15280, mitochondrial [UniProtKB/Swiss-Prot:Q9LXF4]
Os03g0171300	HORVU.MOREX.r3.4HG0403680	Transcription factor ILI6 [UniProtKB/Swiss-Prot:Q0DUR2]
Os03g0171600	HORVU.MOREX.r3.7HG0635090	F-box/kelch-repeat protein SKIP11 [UniProtKB/Swiss-Prot:Q8L736]
Os03g0175800	HORVU.MOREX.r3.4HG0404460	Protein BIG GRAIN 1 [UniProtKB/Swiss-Prot:B8APC7]
Os03g0180900	HORVU.MOREX.r3.4HG0405240	Protein TIFY 11c [UniProtKB/Swiss-Prot:Q8GRS2]
Os03g0181100		NA
Os03g0183000	HORVU.MOREX.r3.4HG0405650	Ethylene-responsive transcription factor 1 [UniProtKB/Swiss-Prot:Q6K7E6]
Os03g0187500	HORVU.MOREX.r3.4HG0406350	Transport inhibitor response 1-like protein [UniProtKB/Swiss-Prot:Q9LTX2]
Os03g0187800	HORVU.MOREX.r3.4HG0406400	Purine permease 3 [UniProtKB/Swiss-Prot:Q9FZ95]
Os03g0205000	HORVU.MOREX.r3.4HG0398520	Activating signal cointegrator 1 complex subunit 2 [UniProtKB/Swiss-Prot:Q91WR3]
Os03g0209400	HORVU.MOREX.r3.4HG0397870	Vesicle transport protein GOT1 [UniProtKB/Swiss-Prot:Q6NMM1]
Os03g0215400		NA
Os03g0215900	HORVU.MOREX.r3.4HG0396280	Pentatricopeptide repeat-containing protein ATP4 homolog, chloroplastic [UniProtKB/Swiss-Prot:Q10PZ4]
Os03g0229500	HORVU.MOREX.r3.4HG0394460	Protein DETOXIFICATION 48 [UniProtKB/Swiss-Prot:Q9SLV0]
Os03g0230000		NA
Os03g0232600	HORVU.MOREX.r3.4HG0394810	U-box domain-containing protein 75 [UniProtKB/Swiss-Prot:Q10PI9]
Os03g0236900	HORVU.MOREX.r3.4HG0393650	NA
Os03g0237250		NA
Os03g0254400	HORVU.MOREX.r3.4HG0391160	Patatin-like protein 7 [UniProtKB/Swiss-Prot:Q9SV43]
Os03g0265100	HORVU.MOREX.r3.4HG0389620	Sulfoquinovosyl transferase SQD2 [UniProtKB/Swiss-Prot:Q8S4F6]
Os03g0267800	HORVU.MOREX.r3.4HG0389200	Protein DA1-related 2 [UniProtKB/Swiss-Prot:Q0WSN2]
Os03g0278000	HORVU.MOREX.r3.4HG0387520	UDP-glucuronic acid decarboxylase 6 [UniProtKB/Swiss-Prot:Q9ZV36]
Os03g0294200	HORVU.MOREX.r3.4HG0384510	6-phosphofructo-2-kinase/fructose-2,6-bisphosphatase [UniProtKB/Swiss-Prot:Q9MB58]
Os03g0308000	HORVU.MOREX.r3.4HG0382110	Ubiquitin-conjugating enzyme E2 32 [UniProtKB/Swiss-Prot:Q9LSP7]
Os03g0324300	HORVU.MOREX.r3.4HG0380030	Protein ETHYLENE-INSENSITIVE 3-like 1a [UniProtKB/Swiss-Prot:Q10M41]
Os03g0325000	HORVU.MOREX.r3.4HG0379910	Pyruvate kinase, cytosolic isozyme [UniProtKB/Swiss-Prot:Q42954]
Os03g0328000	HORVU.MOREX.r3.4HG0379540	Guanine nucleotide exchange factor SPIKE 1 [UniProtKB/Swiss-Prot:Q8SAB7]
Os03g0340500	HORVU.MOREX.r3.4HG0378030	Sucrose synthase 4 [UniProtKB/Swiss-Prot:Q10LP5]
Os03g0344300	HORVU.MOREX.r3.4HG0376340	Ubiquitin-like-specific protease ESD4 [UniProtKB/Swiss-Prot:Q94F30]
Os03g0347700	HORVU.MOREX.r3.1HG0057860	BTB/POZ domain-containing protein At1g03010 [UniProtKB/Swiss-Prot:Q9SA69]
Os03g0356700	HORVU.MOREX.r3.4HG0378250	Villin-2 [UniProtKB/Swiss-Prot:Q10L71]
Os03g0369100	HORVU.MOREX.r3.1HG0013490	NA
Os03g0401300	HORVU.MOREX.r3.7HG0639980	Sucrose synthase 1 [UniProtKB/Swiss-Prot:P31924]
Os03g0407400		NA
Os03g0410000	HORVU.MOREX.r3.3HG0316260	Transcription factor MYB1 [UniProtKB/Swiss-Prot:A0A4D6Q411]
Os03g0417700		NA
Os03g0582400		NA
Os03g0586900	HORVU.MOREX.r3.5HG0519730	DNA-binding protein SMUBP-2 [UniProtKB/Swiss-Prot:Q60560]
Os03g0602300		NA
Os03g0626100	HORVU.MOREX.r3.4HG0341330	Probable E3 ubiquitin-protein ligase ARI1 [UniProtKB/Swiss-Prot:Q949V6]
Os03g0635100	HORVU.MOREX.r3.5HG0509020	Guanine nucleotide-binding protein subunit gamma 1 [UniProtKB/Swiss-Prot:Q75WU1]
Os03g0637800	HORVU.MOREX.r3.5HG0429770	Serine/threonine-protein kinase-like protein CR4 [UniProtKB/Swiss-Prot:Q75J39]
Os03g0640400	HORVU.MOREX.r3.5HG0508580	KxDL motif-containing protein 1 [UniProtKB/Swiss-Prot:Q5M853]
Os03g0645900	HORVU.MOREX.r3.5HG0508150	9-cis-epoxycarotenoid dioxygenase NCED3, chloroplastic [UniProtKB/Swiss-Prot:Q5MBR5]
Os03g0646900	HORVU.MOREX.r3.5HG0508080	Serine/threonine-protein phosphatase BSL2 homolog [UniProtKB/Swiss-Prot:Q2QM47]
Os03g0663800	HORVU.MOREX.r3.4HG0333470	Globulin-1 S allele [UniProtKB/Swiss-Prot:P15590]
Os03g0669200	HORVU.MOREX.r3.4HG0333760	Guanine nucleotide-binding protein subunit beta [UniProtKB/Swiss-Prot:P49178]
Os03g0672300	HORVU.MOREX.r3.4HG0333910	Pyruvate kinase isozyme A, chloroplastic [UniProtKB/Swiss-Prot:Q43117]
Os03g0676400		NA
Os03g0685000	HORVU.MOREX.r3.4HG0334630	Ferredoxin C 2, chloroplastic [UniProtKB/Swiss-Prot:Q9C7Y4]
Os03g0685300	HORVU.MOREX.r3.4HG0334790	Gamma-glutamyl peptidase 5 [UniProtKB/Swiss-Prot:O82225]
Os03g0696300	HORVU.MOREX.r3.4HG0335570	Nuclear transcription factor Y subunit A-1 [UniProtKB/Swiss-Prot:Q9LXV5]
Os03g0706900	HORVU.MOREX.r3.4HG0336680	NA
Os03g0709100	HORVU.MOREX.r3.4HG0336890	Basic blue protein [UniProtKB/Swiss-Prot:Q8LG89]
Os03g0710800	HORVU.MOREX.r3.4HG0337050	14-3-3-like protein A [UniProtKB/Swiss-Prot:P29305]
Os03g0719100	HORVU.MOREX.r3.5HG0466170	E3 SUMO-protein ligase SIZ2 [UniProtKB/Swiss-Prot:Q6ASW7]
Os03g0722400	HORVU.MOREX.r3.4HG0338270	ATP-dependent DNA helicase DDM1 [UniProtKB/Swiss-Prot:Q9XFH4]
Os03g0732100	HORVU.MOREX.r3.4HG0339810	BEL1-like homeodomain protein 2 [UniProtKB/Swiss-Prot:Q9SW80]
Os03g0733600	HORVU.MOREX.r3.4HG0339920	GRF-interacting factor 1 [UniProtKB/Swiss-Prot:Q6AVI1]
Os03g0748000	HORVU.MOREX.r3.5HG0510340	YTH domain-containing protein ECT2 [UniProtKB/Swiss-Prot:Q9LJE5]
Os03g0753100		NA
Os03g0757500	HORVU.MOREX.r3.5HG0511670	UDP-glycosyltransferase 83A1 [UniProtKB/Swiss-Prot:Q9SGA8]
Os03g0758100	HORVU.MOREX.r3.5HG0511800	Alpha-1,4 glucan phosphorylase L isozyme, chloroplastic/amyloplastic [UniProtKB/Swiss-Prot:P27598]
Os03g0764300	HORVU.MOREX.r3.5HG0512750	Mitogen-activated protein kinase kinase kinase 5 [UniProtKB/Swiss-Prot:Q9C5H5]
Os03g0818800	HORVU.MOREX.r3.5HG0525620	APETALA2-like protein 2 [UniProtKB/Swiss-Prot:Q84TB5]
Os03g0829900	HORVU.MOREX.r3.5HG0528610	Cell number regulator 10 [UniProtKB/Swiss-Prot:D9HP26]
Os03g0833300	HORVU.MOREX.r3.5HG0529660	Squamosa promoter-binding-like protein 6 [UniProtKB/Swiss-Prot:Q75LH6]
Os03g0837300	HORVU.MOREX.r3.5HG0530510	Nicotinate phosphoribosyltransferase 1 [UniProtKB/Swiss-Prot:Q8RWM2]
Os03g0841800	HORVU.MOREX.r3.5HG0532220	Shaggy-related protein kinase delta [UniProtKB/Swiss-Prot:Q9FVS6]
Os03g0858800	HORVU.MOREX.r3.5HG0537150	Protein DETOXIFICATION 56 [UniProtKB/Swiss-Prot:O49660]
Os04g0115500	HORVU.MOREX.r3.2HG0096010	NA
Os04g0119400	HORVU.MOREX.r3.2HG0096600	Pyruvate dehydrogenase E1 component subunit alpha-3, chloroplastic [UniProtKB/Swiss-Prot:Q7XTJ3]
Os04g0127800		NA
Os04g0169100	HORVU.MOREX.r3.2HG0095490	Ethylene receptor 2 [UniProtKB/Swiss-Prot:Q7XX84]
Os04g0271700		NA
Os04g0309600	HORVU.MOREX.r3.2HG0188120	Sucrose synthase 7 [UniProtKB/Swiss-Prot:Q7XNX6]
Os04g0350700	HORVU.MOREX.r3.2HG0160130	Transcription factor bHLH62 [UniProtKB/Swiss-Prot:Q9SRT2]
Os04g0363700	HORVU.MOREX.r3.3HG0292560	Single-stranded DNA-binding protein, mitochondrial [UniProtKB/Swiss-Prot:Q84J78]
Os04g0376300	HORVU.MOREX.r3.2HG0161020	3-oxoacyl-[acyl-carrier-protein] reductase 3, chloroplastic [UniProtKB/Swiss-Prot:Q949M3]
Os04g0413500	HORVU.MOREX.r3.2HG0166450	Beta-fructofuranosidase, insoluble isoenzyme 2 [UniProtKB/Swiss-Prot:Q01IS7]
Os04g0436100	HORVU.MOREX.r3.2HG0169360	Acyl-coenzyme A thioesterase 13 [UniProtKB/Swiss-Prot:Q5R833]
Os04g0444100	HORVU.MOREX.r3.2HG0170820	Zinc finger protein 1 [UniProtKB/Swiss-Prot:Q42485]
Os04g0448100	HORVU.MOREX.r3.2HG0171810	NA
Os04g0464200	HORVU.MOREX.r3.2HG0173750	Betaine aldehyde dehydrogenase [UniProtKB/Swiss-Prot:Q40024]
Os04g0469800		NA
Os04g0475600	HORVU.MOREX.r3.1HG0072100	2-oxoglutarate-dependent dioxygenase DAO [UniProtKB/Swiss-Prot:Q7XKU5]
Os04g0497600	HORVU.MOREX.r3.2HG0178560	La protein 1 [UniProtKB/Swiss-Prot:Q93ZV7]
Os04g0508300	HORVU.MOREX.r3.2HG0180500	Glutaredoxin-C6 [UniProtKB/Swiss-Prot:P55142]
Os04g0512300	HORVU.MOREX.r3.2HG0181380	Actin-related protein 2/3 complex subunit 2B [UniProtKB/Swiss-Prot:F4IVU1]
Os04g0513100	HORVU.MOREX.r3.2HG0181470	Probable inactive beta-glucosidase 14 [UniProtKB/Swiss-Prot:Q7XPY7]
Os04g0523500	HORVU.MOREX.r3.2HG0182650	Cytokinin dehydrogenase 8 [UniProtKB/Swiss-Prot:A3AVP1]
Os04g0545000	HORVU.MOREX.r3.2HG0185550	Probable WRKY transcription factor 12 [UniProtKB/Swiss-Prot:Q93WY4]
Os04g0551500		NA
Os04g0553000		NA
Os04g0559800	HORVU.MOREX.r3.2HG0188270	Mitogen-activated protein kinase kinase kinase YODA [UniProtKB/Swiss-Prot:Q9CAD5]
Os04g0612700	HORVU.MOREX.r3.2HG0191240	Cinnamyl alcohol dehydrogenase 7 [UniProtKB/Swiss-Prot:Q0JA75]
Os04g0615700	HORVU.MOREX.r3.2HG0190460	Protein argonaute 2 [UniProtKB/Swiss-Prot:Q7XTS4]
Os04g0620200	HORVU.MOREX.r3.2HG0195110	Remorin 4.1 [UniProtKB/Swiss-Prot:Q7XII4]
Os04g0636900	HORVU.MOREX.r3.2HG0207000	UBP1-associated protein 2A [UniProtKB/Swiss-Prot:Q9LES2]
Os04g0645100	HORVU.MOREX.r3.2HG0205380	Protein TSS [UniProtKB/Swiss-Prot:F4JKH6]
Os04g0662600	HORVU.MOREX.r3.2HG0201360	Naringenin,2-oxoglutarate 3-dioxygenase [UniProtKB/Swiss-Prot:P28038]
Os04g0671300	HORVU.MOREX.r3.2HG0211700	Polyamine oxidase 5 [UniProtKB/Swiss-Prot:Q0J954]
Os04g0674500		NA
Os04g0675800		NA
Os04g0677500	HORVU.MOREX.r3.2HG0209910	Pyruvate kinase, cytosolic isozyme [UniProtKB/Swiss-Prot:P22200]
Os04g0685600	HORVU.MOREX.r3.2HG0213760	Exocyst complex component EXO70A1 [UniProtKB/Swiss-Prot:Q9LZD3]
Os05g0103200	HORVU.MOREX.r3.1HG0000850	Photosynthetic NDH subunit of lumenal location 5, chloroplastic [UniProtKB/Swiss-Prot:Q9ASS6]
Os05g0108400		NA
Os05g0115800	HORVU.MOREX.r3.1HG0008520	Protein-tyrosine-phosphatase MKP1 [UniProtKB/Swiss-Prot:Q9C5S1]
Os05g0119200		NA
Os05g0121600	HORVU.MOREX.r3.1HG0012250	APETALA2-like protein 1 [UniProtKB/Swiss-Prot:B8AXC3]
Os05g0135700		NA
Os05g0136200	HORVU.MOREX.r3.1HG0017980	CBL-interacting protein kinase 17 [UniProtKB/Swiss-Prot:Q75L42]
Os05g0139100	HORVU.MOREX.r3.1HG0018510	Transcription factor PHYTOCHROME INTERACTING FACTOR-LIKE 15 [UniProtKB/Swiss-Prot:Q0JNI9]
Os05g0144400	HORVU.MOREX.r3.1HG0019870	Serine/threonine-protein phosphatase BSL1 homolog [UniProtKB/Swiss-Prot:Q60EX6]
Os05g0150500	HORVU.MOREX.r3.1HG0022460	Transport inhibitor response 1-like protein Os05g0150500 [UniProtKB/Swiss-Prot:Q0DKP3]
Os05g0154700	HORVU.MOREX.r3.1HG0023370	Kinesin-like protein KIN-13A [UniProtKB/Swiss-Prot:B9FMJ3]
Os05g0158500		NA
Os05g0169300	HORVU.MOREX.r3.1HG0026390	Tryptophan aminotransferase-related protein 1 [UniProtKB/Swiss-Prot:Q0DKE8]
Os05g0187500	HORVU.MOREX.r3.1HG0030010	Protein IQ-DOMAIN 14 [UniProtKB/Swiss-Prot:Q8LPG9]
Os05g0187800	HORVU.MOREX.r3.1HG0030080	Derlin-1 [UniProtKB/Swiss-Prot:Q06397]
Os05g0196500	HORVU.MOREX.r3.1HG0093770	Lysine-specific demethylase JMJ703 [UniProtKB/Swiss-Prot:Q53WJ1]
Os05g0207200	HORVU.MOREX.r3.6HG0546560	Putative pentatricopeptide repeat-containing protein At1g53330 [UniProtKB/Swiss-Prot:Q9MAG8]
Os05g0207500	HORVU.MOREX.r3.1HG0030650	Shaggy-related protein kinase GSK2 [UniProtKB/Swiss-Prot:Q60EZ2]
Os05g0230900	HORVU.MOREX.r3.1HG0034480	Probable lactoylglutathione lyase, chloroplastic [UniProtKB/Swiss-Prot:Q8W593]
Os05g0312000		NA
Os05g0316100	HORVU.MOREX.r3.1HG0033790	Putative zinc transporter At3g08650 [UniProtKB/Swiss-Prot:Q9C9Z1]
Os05g0323800	HORVU.MOREX.r3.1HG0036390	Protein ACTIVITY OF BC1 COMPLEX KINASE 3, chloroplastic [UniProtKB/Swiss-Prot:Q9MA15]
Os05g0324600	HORVU.MOREX.r3.2HG0185570	Transcription repressor OFP4 [UniProtKB/Swiss-Prot:F4HNU8]
Os05g0331200	HORVU.MOREX.r3.3HG0293760	External alternative NAD(P)H-ubiquinone oxidoreductase B3, mitochondrial [UniProtKB/Swiss-Prot:F4JJJ3]
Os05g0333200	HORVU.MOREX.r3.7HG0641160	Guanine nucleotide-binding protein alpha-1 subunit [UniProtKB/Swiss-Prot:Q0DJ33]
Os05g0343400		NA
Os05g0374200	HORVU.MOREX.r3.1HG0059670	Cytokinin dehydrogenase 9 [UniProtKB/Swiss-Prot:Q75K78]
Os05g0389000	HORVU.MOREX.r3.1HG0058550	AP2-like ethylene-responsive transcription factor SMOS1 [UniProtKB/Swiss-Prot:X5HYT8]
Os05g0415400	HORVU.MOREX.r3.3HG0231420	NAC transcription factor ONAC010 [UniProtKB/Swiss-Prot:A2YMR0]
Os05g0415800		NA
Os05g0418000	HORVU.MOREX.r3.1HG0065910	Guanosine nucleotide diphosphate dissociation inhibitor 1 [UniProtKB/Swiss-Prot:Q96254]
Os05g0420300	HORVU.MOREX.r3.1HG0065400	Ethylene-responsive transcription factor ERF019 [UniProtKB/Swiss-Prot:O80542]
Os05g0428700	HORVU.MOREX.r3.1HG0066800	Potassium channel AKT2 [UniProtKB/Swiss-Prot:Q75HP9]
Os05g0447200	HORVU.MOREX.r3.1HG0074390	Auxin transporter-like protein 2 [UniProtKB/Swiss-Prot:Q688J2]
Os05g0449500	HORVU.MOREX.r3.1HG0074250	Coronatine-insensitive protein homolog 1b [UniProtKB/Swiss-Prot:Q60EH4]
Os05g0458600	HORVU.MOREX.r3.1HG0073500	Laccase-13 [UniProtKB/Swiss-Prot:P0DKK6]
Os05g0472400	HORVU.MOREX.r3.4HG0402320	Zinc transporter 5 [UniProtKB/Swiss-Prot:Q6L8G0]
Os05g0474800	HORVU.MOREX.r3.1HG0071500	WRKY transcription factor WRKY24 [UniProtKB/Swiss-Prot:Q6B6R4]
Os05g0476400	HORVU.MOREX.r3.1HG0071280	EPIDERMAL PATTERNING FACTOR-like protein 6 [UniProtKB/Swiss-Prot:Q1PEY6]
Os05g0477200	HORVU.MOREX.r3.1HG0071130	Transcription repressor OFP4 [UniProtKB/Swiss-Prot:F4HNU8]
Os05g0487100		NA
Os05g0509700	HORVU.MOREX.r3.1HG0078630	Single-stranded DNA-binding protein, mitochondrial [UniProtKB/Swiss-Prot:Q84J78]
Os05g0519400		NA
Os05g0548600	HORVU.MOREX.r3.1HG0079060	Pentatricopeptide repeat-containing protein At1g07740, mitochondrial [UniProtKB/Swiss-Prot:Q9LQQ1]
Os05g0551000	HORVU.MOREX.r3.1HG0083800	Zinc finger protein BRUTUS [UniProtKB/Swiss-Prot:Q8LPQ5]
Os05g0552700	HORVU.MOREX.r3.1HG0084370	Cinnamate beta-D-glucosyltransferase [UniProtKB/Swiss-Prot:Q66PF4]
Os05g0553400		NA
Os05g0590300	HORVU.MOREX.r3.1HG0094110	Probable esterase D14L [UniProtKB/Swiss-Prot:Q10J20]
Os06g0111400		NA
Os06g0115200	HORVU.MOREX.r3.7HG0640570	Uncharacterized membrane protein At1g75140 [UniProtKB/Swiss-Prot:Q9FRK5]
Os06g0127100	HORVU.MOREX.r3.2HG0097300	Dehydration-responsive element-binding protein 1C [UniProtKB/Swiss-Prot:Q9LWV3]
Os06g0127800	HORVU.MOREX.r3.7HG0642830	Protein DWARF AND LOW-TILLERING [UniProtKB/Swiss-Prot:Q9LWU9]
Os06g0130400	HORVU.MOREX.r3.7HG0644540	Probable aminotransferase ACS10 [UniProtKB/Swiss-Prot:Q9LQ10]
Os06g0130600	HORVU.MOREX.r3.7HG0644500	Barley B recombinant-like protein D [UniProtKB/Swiss-Prot:Q5VSA8]
Os06g0137300	HORVU.MOREX.r3.7HG0647320	Transcription initiation factor TFIID subunit 14b [UniProtKB/Swiss-Prot:Q9FH40]
Os06g0154500	HORVU.MOREX.r3.7HG0652970	Mitogen-activated protein kinase 1 [UniProtKB/Swiss-Prot:Q84UI5]
Os06g0160400	HORVU.MOREX.r3.7HG0654600	NA
Os06g0194900	HORVU.MOREX.r3.7HG0661420	Sucrose synthase 1 [UniProtKB/Swiss-Prot:P31922]
Os06g0196600	HORVU.MOREX.r3.7HG0661890	3-oxoacyl-[acyl-carrier-protein] synthase I, chloroplastic [UniProtKB/Swiss-Prot:P23902]
Os06g0203800	HORVU.MOREX.r3.7HG0662630	LRR receptor-like serine/threonine-protein kinase ER1 [UniProtKB/Swiss-Prot:Q69SP5]
Os06g0226500	HORVU.MOREX.r3.7HG0666110	Transcription factor ILI5 [UniProtKB/Swiss-Prot:Q6YUX0]
Os06g0232200	HORVU.MOREX.r3.7HG0666870	Probable fructokinase-6, chloroplastic [UniProtKB/Swiss-Prot:Q9C524]
Os06g0237502	HORVU.MOREX.r3.7HG0667710	NLR family CARD domain-containing protein 3 [UniProtKB/Swiss-Prot:Q7RTR2]
Os06g0247500	HORVU.MOREX.r3.7HG0668730	Pyrophosphate--fructose 6-phosphate 1-phosphotransferase subunit beta 1 [UniProtKB/Swiss-Prot:Q8W4M5]
Os06g0264500	HORVU.MOREX.r3.7HG0670510	Protein NRT1/ PTR FAMILY 3.1 [UniProtKB/Swiss-Prot:Q9SX20]
Os06g0265400	HORVU.MOREX.r3.7HG0670600	Transcription factor TGAL3 [UniProtKB/Swiss-Prot:Q5Z6N9]
Os06g0266800	HORVU.MOREX.r3.7HG0670790	Gibberellin-regulated protein 4 [UniProtKB/Swiss-Prot:P46690]
Os06g0270900	HORVU.MOREX.r3.7HG0671360	Aldehyde dehydrogenase family 2 member B7, mitochondrial [UniProtKB/Swiss-Prot:Q8S528]
Os06g0285200	HORVU.MOREX.r3.7HG0672470	Nuclear transcription factor Y subunit B-6 [UniProtKB/Swiss-Prot:Q84W66]
Os06g0335101		NA
Os06g0498400	HORVU.MOREX.r3.7HG0677380	Alpha-glucan water dikinase, chloroplastic [UniProtKB/Swiss-Prot:Q8LPT9]
Os06g0529800	HORVU.MOREX.r3.7HG0708820	Putative E3 ubiquitin-protein ligase UBR7 [UniProtKB/Swiss-Prot:Q8N806]
Os06g0547900		NA
Os06g0552300	HORVU.MOREX.r3.7HG0718610	Protein BZR1 homolog 3 [UniProtKB/Swiss-Prot:Q5Z9E5]
Os06g0600400		NA
Os06g0623700		NA
Os06g0639200	HORVU.MOREX.r3.7HG0746000	APETALA2-like protein 4 [UniProtKB/Swiss-Prot:A0A0N7KMH0]
Os06g0646600	HORVU.MOREX.r3.7HG0744200	Homeobox protein knotted-1-like 2 [UniProtKB/Swiss-Prot:Q0E3C3]
Os06g0649600		NA
Os06g0650300	HORVU.MOREX.r3.7HG0742750	Probable N-acetyltransferase HLS1-like [UniProtKB/Swiss-Prot:O64815]
Os06g0666100	HORVU.MOREX.r3.7HG0738060	NA
Os06g0671700	HORVU.MOREX.r3.7HG0736160	Twinkle homolog protein, chloroplastic/mitochondrial [UniProtKB/Swiss-Prot:B5X582]
Os06g0685700	HORVU.MOREX.r3.7HG0731750	Auxin response factor 18 [UniProtKB/Swiss-Prot:Q653H7]
Os06g0698859	HORVU.MOREX.r3.7HG0728230	Serrate RNA effector molecule [UniProtKB/Swiss-Prot:Q9ZVD0]
Os06g0702600		NA
Os06g0703500		NA
Os06g0711600	HORVU.MOREX.r3.7HG0725380	Pre-mRNA-splicing factor syf2 [UniProtKB/Swiss-Prot:Q28G05]
Os06g0720900		NA
Os07g0132300	HORVU.MOREX.r3.2HG0154200	EPIDERMAL PATTERNING FACTOR-like protein 2 [UniProtKB/Swiss-Prot:Q9T068]
Os07g0141200	HORVU.MOREX.r3.2HG0154200	EPIDERMAL PATTERNING FACTOR-like protein 2 [UniProtKB/Swiss-Prot:Q9T068]
Os07g0155600		NA
Os07g0164300	HORVU.MOREX.r3.3HG0329050	Syntaxin-132 [UniProtKB/Swiss-Prot:Q8VZU2]
Os07g0175100	HORVU.MOREX.r3.2HG0151430	Protein ANTAGONIST OF LIKE HETEROCHROMATIN PROTEIN 1 [UniProtKB/Swiss-Prot:Q94K49]
Os07g0175300		NA
Os07g0179000	HORVU.MOREX.r3.2HG0149600	Pentatricopeptide repeat-containing protein At4g20740 [UniProtKB/Swiss-Prot:Q9SVH3]
Os07g0181000	HORVU.MOREX.r3.2HG0150450	Pyruvate kinase isozyme A, chloroplastic [UniProtKB/Swiss-Prot:Q43117]
Os07g0214300	HORVU.MOREX.r3.2HG0212810	Alpha-amylase inhibitor BMAI-1 (Fragment) [UniProtKB/Swiss-Prot:P16968]
Os07g0233300	HORVU.MOREX.r3.2HG0146580	PHD finger protein ALFIN-LIKE 2 [UniProtKB/Swiss-Prot:Q8H383]
Os07g0235800		NA
Os07g0464700		NA
Os07g0505200	HORVU.MOREX.r3.2HG0142950	Squamosa promoter-binding-like protein 13 [UniProtKB/Swiss-Prot:Q6Z461]
Os07g0543000	HORVU.MOREX.r3.2HG0138530	Transcription factor ILR3 [UniProtKB/Swiss-Prot:Q9FH37]
Os07g0580500	HORVU.MOREX.r3.2HG0131380	Protein BZR1 homolog 1 [UniProtKB/Swiss-Prot:Q7XI96]
Os07g0583700	HORVU.MOREX.r3.2HG0130890	WRKY transcription factor SUSIBA2 [UniProtKB/Swiss-Prot:Q6VWJ6]
Os07g0588200	HORVU.MOREX.r3.2HG0129530	Formin-like protein 13 [UniProtKB/Swiss-Prot:Q0D519]
Os07g0592000	HORVU.MOREX.r3.2HG0129120	Gibberellin-regulated protein 10 [UniProtKB/Swiss-Prot:Q8LFM2]
Os07g0593000	HORVU.MOREX.r3.2HG0128970	Zinc finger protein 7 [UniProtKB/Swiss-Prot:Q39266]
Os07g0603300	HORVU.MOREX.r3.2HG0126960	Protein LONGIFOLIA 1 [UniProtKB/Swiss-Prot:Q9LF24]
Os07g0603400	HORVU.MOREX.r3.2HG0126960	Protein LONGIFOLIA 1 [UniProtKB/Swiss-Prot:Q9LF24]
Os07g0603700		NA
Os07g0616000	HORVU.MOREX.r3.2HG0125030	COP1-interacting protein 7 [UniProtKB/Swiss-Prot:O80386]
Os07g0616800	HORVU.MOREX.r3.2HG0124890	Sucrose synthase 2 [UniProtKB/Swiss-Prot:P31923]
Os07g0644100	HORVU.MOREX.r3.2HG0119190	bZIP transcription factor 60 [UniProtKB/Swiss-Prot:Q8LIB3]
Os07g0658400	HORVU.MOREX.r3.2HG0117030	Ferredoxin-dependent glutamate synthase, chloroplastic [UniProtKB/Swiss-Prot:Q69RJ0]
Os07g0663900	HORVU.MOREX.r3.3HG0236760	Secoisolariciresinol dehydrogenase (Fragment) [UniProtKB/Swiss-Prot:Q94KL7]
Os07g0669500	HORVU.MOREX.r3.2HG0114260	Ethylene-responsive transcription factor FZP [UniProtKB/Swiss-Prot:Q8H3Q1]
Os07g0685700	HORVU.MOREX.r3.2HG0111100	Protein ETHYLENE-INSENSITIVE 3-like 2 [UniProtKB/Swiss-Prot:Q8W3L9]
Os07g0688100	HORVU.MOREX.r3.2HG0110560	Pentatricopeptide repeat-containing protein At1g13040, mitochondrial [UniProtKB/Swiss-Prot:Q9SAD9]
Os07g0694000	HORVU.MOREX.r3.2HG0107960	Phosphoinositide phospholipase C 6 [UniProtKB/Swiss-Prot:Q8GV43]
Os08g0115200	HORVU.MOREX.r3.7HG0704790	Protein IQ-DOMAIN 14 [UniProtKB/Swiss-Prot:Q8LPG9]
Os08g0127100	HORVU.MOREX.r3.7HG0703490	Lysine histidine transporter 1 [UniProtKB/Swiss-Prot:Q9FKS8]
Os08g0137100	HORVU.MOREX.r3.7HG0702190	Polycomb group protein FIE1 [UniProtKB/Swiss-Prot:Q6ZJX0]
Os08g0137250	HORVU.MOREX.r3.7HG0702190	Polycomb group protein FIE1 [UniProtKB/Swiss-Prot:Q6ZJX0]
Os08g0141300	HORVU.MOREX.r3.7HG0701640	Vesicle-associated protein 4-2 [UniProtKB/Swiss-Prot:Q8VYN2]
Os08g0143500	HORVU.MOREX.r3.7HG0701560	Beta-glucuronosyltransferase GlcAT14A [UniProtKB/Swiss-Prot:Q9FLD7]
Os08g0157500	HORVU.MOREX.r3.6HG0540090	Tricetin 3',4',5'-O-trimethyltransferase [UniProtKB/Swiss-Prot:Q38J50]
Os08g0157600	HORVU.MOREX.r3.7HG0699010	Protein LHY [UniProtKB/Swiss-Prot:Q6R0H1]
Os08g0167000	HORVU.MOREX.r3.7HG0645770	ABC transporter G family member 14 [UniProtKB/Swiss-Prot:Q9C6W5]
Os08g0174700	HORVU.MOREX.r3.7HG0697320	LRR receptor kinase BAK1 [UniProtKB/Swiss-Prot:B8BB68]
Os08g0206900		NA
Os08g0246300		NA
Os08g0290000	HORVU.MOREX.r3.1HG0053560	Pentatricopeptide repeat-containing protein At4g19440, chloroplastic [UniProtKB/Swiss-Prot:Q940A6]
Os08g0323700	HORVU.MOREX.r3.7HG0688330	Cation-chloride cotransporter 1 [UniProtKB/Swiss-Prot:Q6Z0E2]
Os08g0323800	HORVU.MOREX.r3.7HG0688330	Cation-chloride cotransporter 1 [UniProtKB/Swiss-Prot:Q6Z0E2]
Os08g0332800		NA
Os08g0442400		NA
Os08g0456600		NA
Os08g0460000	HORVU.MOREX.r3.2HG0106600	Germin-like protein 8-14 [UniProtKB/Swiss-Prot:Q6ZBZ2]
Os08g0460600	HORVU.MOREX.r3.7HG0747720	Cytokinin dehydrogenase 11 [UniProtKB/Swiss-Prot:Q6Z955]
Os08g0474100		NA
Os08g0475500	HORVU.MOREX.r3.3HG0249490	NA
Os08g0485500		NA
Os08g0509600	HORVU.MOREX.r3.7HG0679980	Squamosa promoter-binding-like protein 17 [UniProtKB/Swiss-Prot:A3C057]
Os08g0520900		NA
Os08g0521600	HORVU.MOREX.r3.7HG0681130	Ethylene-responsive transcription factor ERF015 [UniProtKB/Swiss-Prot:Q6NLD5]
Os08g0531600	HORVU.MOREX.r3.7HG0684000	Squamosa promoter-binding-like protein 16 [UniProtKB/Swiss-Prot:Q6YZE8]
Os08g0535200	HORVU.MOREX.r3.7HG0684580	Bidirectional sugar transporter SWEET11 [UniProtKB/Swiss-Prot:Q6YZF3]
Os08g0536800	HORVU.MOREX.r3.7HG0684990	Transcription factor bHLH137 [UniProtKB/Swiss-Prot:Q93W88]
Os08g0537800	HORVU.MOREX.r3.7HG0685210	OVARIAN TUMOR DOMAIN-containing deubiquitinating enzyme 1 [UniProtKB/Swiss-Prot:Q8LG98]
Os08g0544400	HORVU.MOREX.r3.4HG0409120	ABC transporter G family member 45 [UniProtKB/Swiss-Prot:Q8GU82]
Os08g0547300		NA
Os08g0562500	HORVU.MOREX.r3.1HG0076820	BAHD acyltransferase DCR [UniProtKB/Swiss-Prot:Q9FF86]
Os09g0241100	HORVU.MOREX.r3.5HG0469740	WD repeat and HMG-box DNA-binding protein 1 [UniProtKB/Swiss-Prot:O13046]
Os09g0267600	HORVU.MOREX.r3.5HG0470650	Vacuolar protein sorting-associated protein 32 homolog 2 [UniProtKB/Swiss-Prot:Q9SZE4]
Os09g0334500	HORVU.MOREX.r3.5HG0474130	Probable WRKY transcription factor 41 [UniProtKB/Swiss-Prot:Q8H0Y8]
Os09g0409950	HORVU.MOREX.r3.5HG0474130	Probable WRKY transcription factor 41 [UniProtKB/Swiss-Prot:Q8H0Y8]
Os09g0410125	HORVU.MOREX.r3.5HG0474130	Probable WRKY transcription factor 41 [UniProtKB/Swiss-Prot:Q8H0Y8]
Os09g0410300	HORVU.MOREX.r3.3HG0240800	Transcription initiation factor TFIID subunit 2 [UniProtKB/Swiss-Prot:Q8LPF0]
Os09g0441900		NA
Os09g0448500	HORVU.MOREX.r3.5HG0485690	NA
Os09g0459200	HORVU.MOREX.r3.5HG0486680	NA
Os09g0469400	HORVU.MOREX.r3.5HG0488090	Isoamylase 3, chloroplastic [UniProtKB/Swiss-Prot:B9G434]
Os09g0473400	HORVU.MOREX.r3.5HG0488360	Protein WHAT'S THIS FACTOR 1 homolog, chloroplastic [UniProtKB/Swiss-Prot:A0MFS5]
Os09g0475400	HORVU.MOREX.r3.5HG0488610	Transcription factor BIM2 [UniProtKB/Swiss-Prot:Q9CAA4]
Os09g0491532	HORVU.MOREX.r3.5HG0490900	Squamosa promoter-binding-like protein 17 [UniProtKB/Swiss-Prot:A3C057]
Os09g0507100	HORVU.MOREX.r3.5HG0494180	Squamosa promoter-binding-like protein 18 [UniProtKB/Swiss-Prot:Q0J0K1]
Os09g0510500	HORVU.MOREX.r3.5HG0495090	Transcription factor bHLH137 [UniProtKB/Swiss-Prot:Q93W88]
Os09g0512700	HORVU.MOREX.r3.5HG0495520	Hsp70 nucleotide exchange factor FES1 [UniProtKB/Swiss-Prot:Q4P7F2]
Os09g0513500		NA
Os09g0518700	HORVU.MOREX.r3.5HG0496940	Inositol-tetrakisphosphate 1-kinase 6 [UniProtKB/Swiss-Prot:Q0J0B2]
Os09g0520400		NA
Os09g0526700	HORVU.MOREX.r3.5HG0498000	UDP-glucose 4-epimerase 3 [UniProtKB/Swiss-Prot:Q652A8]
Os09g0531600	HORVU.MOREX.r3.5HG0498660	Protein SHI RELATED SEQUENCE 1 [UniProtKB/Swiss-Prot:Q9SD40]
Os09g0538600		NA
Os09g0552800	HORVU.MOREX.r3.5HG0504130	NAC domain-containing protein 45 [UniProtKB/Swiss-Prot:A4VCM0]
Os09g0557700		NA
Os09g0572900		NA
Os10g0101200	HORVU.MOREX.r3.3HG0285450	Serine carboxypeptidase-like 18 [UniProtKB/Swiss-Prot:Q9C7Z9]
Os10g0112100		NA
Os10g0115200	HORVU.MOREX.r3.4HG0393590	Protein Barley B recombinant [UniProtKB/Swiss-Prot:Q8GUC3]
Os10g0191900	HORVU.MOREX.r3.7HG0712620	Nuclear transcription factor Y subunit C-3 [UniProtKB/Swiss-Prot:Q9ZVL3]
Os10g0390500	HORVU.MOREX.r3.1HG0019260	Alanine aminotransferase 2 [UniProtKB/Swiss-Prot:P52894]
Os10g0397400	HORVU.MOREX.r3.7HG0749940	Delta(24)-sterol reductase [UniProtKB/Swiss-Prot:Q39085]
Os10g0417600	HORVU.MOREX.r3.1HG0089030	GDP-mannose 3,5-epimerase 1 [UniProtKB/Swiss-Prot:A2Z7B3]
Os10g0463800	HORVU.MOREX.r3.1HG0040790	NA
Os10g0471700	HORVU.MOREX.r3.1HG0042060	Cyclin-dependent kinase inhibitor 4 [UniProtKB/Swiss-Prot:Q7XDH8]
Os10g0472900	HORVU.MOREX.r3.1HG0042200	3-ketoacyl-CoA synthase 12 [UniProtKB/Swiss-Prot:Q9SIB2]
Os10g0478200	HORVU.MOREX.r3.1HG0043190	Malate dehydrogenase, cytoplasmic [UniProtKB/Swiss-Prot:Q08062]
Os10g0478900		NA
Os10g0498700		NA
Os10g0515400		NA
Os10g0536100	HORVU.MOREX.r3.1HG0054220	MADS-box transcription factor 56 [UniProtKB/Swiss-Prot:P0C5B2]
Os10g0562700	HORVU.MOREX.r3.1HG0057780	Protein ROLLING AND ERECT LEAF 2 [UniProtKB/Swiss-Prot:Q9AQW1]
Os10g0562900		NA
Os10g0564500	HORVU.MOREX.r3.1HG0057490	Serine/threonine-protein kinase SAPK3 [UniProtKB/Swiss-Prot:P0C5D6]
Os10g0565600	HORVU.MOREX.r3.3HG0315690	E3 ubiquitin-protein ligase BRE1-like 2 [UniProtKB/Swiss-Prot:Q336R3]
Os10g0571300	HORVU.MOREX.r3.1HG0052470	Serine/threonine-protein kinase BSK2 [UniProtKB/Swiss-Prot:Q9LS26]
Os10g0573900		NA
Os10g0578800	HORVU.MOREX.r3.1HG0053670	Plastidal glycolate/glycerate translocator 1, chloroplastic [UniProtKB/Swiss-Prot:Q9FVQ4]
Os11g0102100	HORVU.MOREX.r3.5HG0467090	WUSCHEL-related homeobox 3B [UniProtKB/Swiss-Prot:Q6S3I3]
Os11g0143200		NA
Os11g0152500	HORVU.MOREX.r3.5HG0460080	CEN-like protein 2 [UniProtKB/Swiss-Prot:Q9XH43]
Os11g0157100	HORVU.MOREX.r3.4HG0350880	Cyclin-T1-3 [UniProtKB/Swiss-Prot:Q2RAC5]
Os11g0187100	HORVU.MOREX.r3.4HG0347190	Uncharacterized WD repeat-containing protein C3H5.08c [UniProtKB/Swiss-Prot:Q6LA54]
Os11g0206700	HORVU.MOREX.r3.6HG0540400	Extra-large guanine nucleotide-binding protein 3 [UniProtKB/Swiss-Prot:Q9C516]
Os11g0213500	HORVU.MOREX.r3.4HG0345720	Pentatricopeptide repeat-containing protein At3g12770 [UniProtKB/Swiss-Prot:Q9LTV8]
Os11g0216000	HORVU.MOREX.r3.4HG0345500	Pyruvate kinase 1, cytosolic [UniProtKB/Swiss-Prot:Q2RAK2]
Os11g0244800	HORVU.MOREX.r3.4HG0344110	PHD finger protein ALFIN-LIKE 8 [UniProtKB/Swiss-Prot:Q2R837]
Os11g0247300		NA
Os11g0271100		NA
Os11g0284900		NA
Os11g0448000	HORVU.MOREX.r3.4HG0374020	Receptor protein kinase TMK1 [UniProtKB/Swiss-Prot:P43298]
Os11g0473200	HORVU.MOREX.r3.1HG0035690	Ubiquitin carboxyl-terminal hydrolase 10 [UniProtKB/Swiss-Prot:Q9ZSB5]
Os11g0508600	HORVU.MOREX.r3.6HG0540540	Bidirectional sugar transporter SWEET14 [UniProtKB/Swiss-Prot:B8BKP4]
Os11g0512000		NA
Os11g0512100		NA
Os11g0512600		NA
Os11g0514400	HORVU.MOREX.r3.3HG0317920	Leucine-rich repeat protein 2 [UniProtKB/Swiss-Prot:Q6NQP4]
Os11g0521900	HORVU.MOREX.r3.4HG0372820	RNA polymerase II C-terminal domain phosphatase-like 3 [UniProtKB/Swiss-Prot:Q8LL04]
Os11g0525200		NA
Os11g0544600	HORVU.MOREX.r3.4HG0364440	NA
Os11g0545600	HORVU.MOREX.r3.2HG0101230	Protein MRG1 [UniProtKB/Swiss-Prot:Q94C32]
Os11g0547000	HORVU.MOREX.r3.4HG0369880	Adagio-like protein 3 [UniProtKB/Swiss-Prot:Q2R2W1]
Os11g0551900	HORVU.MOREX.r3.4HG0368070	Growth-regulating factor 8 [UniProtKB/Swiss-Prot:Q6AWY1]
Os11g0581700		NA
Os11g0591100	HORVU.MOREX.r3.5HG0496380	GDP-mannose 3,5-epimerase 2 [UniProtKB/Swiss-Prot:Q2R1V8]
Os11g0610900	HORVU.MOREX.r3.4HG0370720	Serine--tRNA ligase, chloroplastic/mitochondrial [UniProtKB/Swiss-Prot:Q8RWT8]
Os11g0615200		NA
Os11g0621300	HORVU.MOREX.r3.3HG0221340	Glycine-rich domain-containing protein 1 [UniProtKB/Swiss-Prot:Q9ZQ47]
Os11g0621500	HORVU.MOREX.r3.4HG0360870	Protein ELF4-LIKE 4 [UniProtKB/Swiss-Prot:Q570U6]
Os12g0101600		NA
Os12g0139300		NA
Os12g0145700	HORVU.MOREX.r3.5HG0459370	Pyruvate kinase 1, cytosolic [UniProtKB/Swiss-Prot:Q2RAK2]
Os12g0189500	HORVU.MOREX.r3.7HG0647150	Probable indole-3-pyruvate monooxygenase YUCCA11 [UniProtKB/Swiss-Prot:Q9LPL3]
Os12g0236400	HORVU.MOREX.r3.7HG0720840	Adenylate kinase 3 [UniProtKB/Swiss-Prot:Q08479]
Os12g0428600	HORVU.MOREX.r3.5HG0452860	E3 ubiquitin-protein ligase UPL1 [UniProtKB/Swiss-Prot:Q8GY23]
Os12g0552600		NA
Os12g0553200		NA
Os12g0555600	HORVU.MOREX.r3.5HG0444030	Cellulose synthase-like protein D4 [UniProtKB/Swiss-Prot:Q2QNS6]
Os12g0559200	HORVU.MOREX.r3.6HG0540470	Lipoxygenase 2.1, chloroplastic [UniProtKB/Swiss-Prot:P93184]
Os12g0560300	HORVU.MOREX.r3.5HG0443610	GTP-binding protein SAR1A [UniProtKB/Swiss-Prot:O04834]
Os12g0566200		NA
Os12g0569500		NA
Os12g0572400	HORVU.MOREX.r3.4HG0386300	Serine/arginine-rich SC35-like splicing factor SCL30 [UniProtKB/Swiss-Prot:Q8L3X8]
Os12g0588900	HORVU.MOREX.r3.5HG0438540	Cytoplasmic tRNA 2-thiolation protein 2 [UniProtKB/Swiss-Prot:A2ZM73]
Os12g0593000	HORVU.MOREX.r3.5HG0437540	Extra-large guanine nucleotide-binding protein 1 [UniProtKB/Swiss-Prot:O80462]
Os12g0617900	HORVU.MOREX.r3.5HG0426290	Serine/threonine-protein phosphatase BSL2 homolog [UniProtKB/Swiss-Prot:Q2QM47]
